# Supplementary material for: Implementation of community based advance distribution of misoprostol in Himachal Pradesh (India): lessons and way forward
Source: BMC Pregnancy Childbirth. 2018 Oct 29;18:428. doi: 10.1186/s12884-018-2036-2 (PMC6206722; doi:10.1186/s12884-018-2036-2)
Supplement: Supplementary file 1 — Monthly Data base and Program Indicators. The data file attached provides a complete data set used for this pilot implementation. The data file includes the following sheets – Sheet 1 - For monthly data – One sheet for each monthly data set for the block from May 2016 to May 2017 – these sheets include sub health center wise details of expected and reported deliveries (at home and at institutions), tablets distributed, tablets consumed, tablets and wrappers collected back, adverse events reported, complications reported including PPH cases and any referrals (All these sheets are named month wise for example – May_16, Jun_16 and so on till May_17). Sheet 2 - For cumulative numbers for all parameters in monthly data sheets (Named as– ‘Cumulative data’). Sheet 3- for sub health center wise cumulative data (Named as– ‘Subcenter Wise’). Sheet 4 - A block level Cumulative Summary of main measurement indicators for the program for total duration of pilot implementation. This sheet includes – expected and reported outcomes of pregnancy in the block, numbers of tablets distributed and consumed, number of tablets collected back and PPH cases reported. All of these numbers are further divided according to place of reported deliveries at home, at institution and in transit. (Named as – ‘Program Indictors Cumulative’). Sheet 5 - Various charts showcasing trends of data. (Named as – ‘Charts’). (XLSX 222 kb) [file 12884_2018_2036_MOESM1_ESM.xlsx]

## Sheet: First
Monthly Block Report (Suraksha)
S.No.	Subcentre Name	ANM Name	No. of tablets distributed to PW those who delivered	Number of Expected Deliveries	Nmber of PW deliveried				No. of PW consumed this tablet				No. of tablets taken back from PW	No. of PPH Cases reported	No. of Others Cases	No. of Refered Cases	Total incentive due for this month
					Home	Institution	Transit	Total	Home	Institution	Transit	Total
a	b	c	d	e	f	g	h	i	j	k	l	m	n	o	p	q	r
1	Bajehal							0				0
2	Bhatkidhar							0				0
3	Breauggi							0				0
4	Devdhar							0				0
5	Dharwarthach							0				0
6	Didder							0				0
7	Gattu							0				0
8	Janehar							0				0
9	Judass							0				0
10	Jughand							0				0
11	Kalhani							0				0
12	Kandi_Kandool							0				0
13	Kelti							0				0
14	Khauli							0				0
15	Khunachi							0				0
16	Shankardehra							0				0
17	MCH_Janjehli							0				0
18	Panjain							0				0
19	Salot							0				0
20	Sangalwara							0				0
21	Seridhar							0				0
22	Shankardehra							0				0
23	Shivakuteher							0				0
24	Somnachan							0				0
25	Suraggi							0				0
26	Tikki							0				0
27								0				0
28								0				0
29								0				0
30								0				0
31								0				0
32								0				0
33								0				0
34								0				0
35								0				0
36								0				0
37								0				0
38								0				0
39								0				0
40								0				0
Block Total			0	0	0	0	0	0	0	0	0	0	0	0	0	0	0

## Sheet: Apr_16
Monthly Block Report (Suraksha)
S.No.	Subcentre Name	ANM Name	Number of Expected Deliveries	Number of deliveries				No. of tablets distributed to PW those who delivered				No. of PW consumed this tablet				No. of tablets taken back from PW	Number of Complications	No. of Refered Cases	Causes of Refferal		Remarks (Description of Outcome)	Details of incentive
				Home	Institution	Transit	Total	Home	Institution	Transit	Total	Home	Institution	Transit	Total				No. of PPH Cases reported	No. of Others Cases		Total Inccentive for this month		Total
a	b	c	d	e	f	g	h	i	j	k	l	m	n	o	p	q	r	s	t	u	v	@100	@200	y
1	Bajehal						0				0				0
2	Bhatkidhar						0				0				0
3	Breauggi						0				0				0
4	Devdhar						0				0				0
5	Dharwarthach						0				0				0
6	Didder						0				0				0
7	Gattu						0				0				0
8	Janehar						0				0				0
9	Judass						0				0				0
10	Jughand						0				0				0
11	Kalhani						0				0				0
12	Kandi_Kandool						0				0				0
13	Kelti						0				0				0
14	Khauli						0				0				0
15	Khunachi						0				0				0
16	Shankardehra						0				0				0
17	MCH_Janjehli						0				0				0
18	Panjain						0				0				0
19	Salot						0				0				0
20	Sangalwara						0				0				0
21	Seridhar						0				0				0
22	Shankardehra						0				0				0
23	Shivakuteher						0				0				0
24	Somnachan						0				0				0
25	Suraggi						0				0				0
26	Tikki						0				0				0
27							0				0				0
28							0				0				0
29							0				0				0
30							0				0				0
31							0				0				0
32							0				0				0
33							0				0				0
34							0				0				0
35							0				0				0
36							0				0				0
37							0				0				0
38							0				0				0
39							0				0				0
40							0				0				0
	Block Total		0	0	0	0	0	0	0	0	0	0	0	0	0	0	0	0	0	0	0	0	0	0

## Sheet: May_16
Monthly Block Report (Suraksha)
S.No.	Subcentre No.	ANM No.	Number of outcomes reported					No. of tablets distributed to PW those who delivered				No. of PW consumed this tablet				No. of tablets taken back from PW	Number of Adverse Effects	No. of Refered Cases	Causes of Refferal		Remarks (Description of Outcome)	Details of incentive
			Abortion	Home	Institution	Transit	Total	Home	Institution	Transit	Total	Home	Institution	Transit	Total				No. of PPH Cases reported	No. of Others Cases		Total Inccentive for this month		Total
a	b	c	d	e	f	g	h	i	j	k	l	m	n	o	p	q	r	s	t	u	v	@100 (x)	@200 (y)	z
1	Subcentre_1	ANM_1	0	1	1	0	2	1	1	0	2	1	0	0	1	1	0	0	0	0	0
2	Subcentre_2	ANM_2	0	2	2	0	4	1	0	0	1	0	0	0	0	1	0	0	0	0	0
3	Subcentre_3	ANM_3	0	0	1	0	1	0	1	0	1	0	0	0	0	1	0	0	0	0	0
4	Subcentre_4	ANM_4	0	1	2	0	3	1	0	0	1	1	0	0	1	0	0	0	0	0	0
5	Subcentre_5	ANM_5	0	0	1	0	1	0	1	0	1	0	0	0	0	1	0	0	0	0	0
6	Subcentre_6	ANM_6	0	2	3	0	5	1	1	0	2	1	0	0	1	0	0	0	0	0	0
7	Subcentre_7	ANM_7	0	0	1	0	1	0	0	0	0	0	0	0	0	0	0	0	0	0	0
8	Subcentre_8	ANM_8	0	0	1	0	1	0	1	0	1	0	0	0	0	1	0	0	0	0	0
9	Subcentre_9	ANM_9	0	0	0	0	0	0	0	0	0	0	0	0	0	0	0	0	0	0	0
10	Subcentre_10	ANM_10	0	1	2	0	3	0	2	0	2	0	0	0	0	2	0	0	0	0	0
11	Subcentre_11	ANM_11	0	1	0	0	1	1	0	0	1	1	0	0	1	0	0	0	0	0	0
12	Subcentre_12	ANM_12	0	0	1	0	1	0	1	0	1	0	0	0	0	1	0	0	0	0	0
13	Subcentre_13	ANM_13	0	1	0	0	1	1	0	0	1	1	0	0	1	0	0	0	0	0	0
14	Subcentre_14	ANM_14	1	0	1	0	2	0	1	0	1	0	0	0	0	1	0	0	0	0	0
15	Subcentre_15	ANM_15	1	2	0	0	3	2	0	0	2	2	0	0	2	0	0	0	0	0	0
16	Subcentre_16	ANM_16	0	0	0	0	0	0	0	0	0	0	0	0	0	0	0	0	0	0	0
17	Subcentre_17	ANM_17	0	0	1	0	1	0	1	0	1	0	0	0	0	1	0	0	0	0	0
18	Subcentre_18	ANM_18	0	3	2	0	5	2	2	0	4	1	0	0	1	3	0	0	0	0	0
19	Subcentre_19	ANM_19	0	2	3	0	5	2	0	0	2	2	0	0	2	0	0	0	0	0	0
20	Subcentre_20	ANM_20	0	1	1	0	2	1	1	0	2	1	1	0	2	1	0	0	0	0	0
21	Subcentre_21	ANM_21	0	0	2	0	2	0	2	0	2	0	0	0	0	2	0	0	0	0	0
22	Subcentre_22	ANM_22	0	0	1	0	1	0	1	0	1	0	0	0	0	1	0	0	0	0	0
23	Subcentre_23	ANM_23	0	1	2	0	3	0	2	0	2	0	0	0	0	2	0	0	0	0	0
24	Subcentre_24	ANM_24	0	1	2	0	3	1	0	0	1	1	0	0	1	0	0	0	0	0	0
25	Subcentre_25	ANM_25	0	2	1	0	3	0	1	0	1	0	0	0	0	1	0	0	0	0	0
26	Subcentre_26	ANM_26	0	0	2	0	2	0	1	0	1	0	0	0	0	1	0	0	0	0	0
27							0				0				0
28							0				0				0
29							0				0				0
30							0				0				0
31							0				0				0
32							0				0				0
33							0				0				0
34							0				0				0
35							0				0				0
36							0				0				0
37							0				0				0
38							0				0				0
39							0				0				0
40							0				0				0
	Block Total		2	21	33	0	56	14	20	0	34	12	1	0	13	21	0	0	0	0	0	0	0	0

## Sheet: Jun_16
Monthly Block Report (Suraksha)
S.No.	Subcentre No.	ANM No.	Number of outcomes reported					No. of tablets distributed to PW those who delivered				No. of PW consumed this tablet				No. of tablets taken back from PW	Number of Adverse Effects	No. of Refered Cases	Causes of Refferal		Remarks (Description of Outcome)	Details of incentive
			Abortion	Home	Institution	Transit	Total	Home	Institution	Transit	Total	Home	Institution	Transit	Total				No. of PPH Cases reported	No. of Others Cases		Total Inccentive for this month		Total
a	b	c	d	e	f	g	h	i	j	k	l	m	n	o	p	q	r	s	t	u	v	@100 (x)	@200 (y)	z
1	Subcentre_1	ANM_1	0	0	3	0	3	0	0	0	0	0	0	0	0	2	0	0	0	0	0
2	Subcentre_2	ANM_2	0	0	3	0	3	0	2	0	2	0	0	0	0	1	0	0	0	0	0
3	Subcentre_3	ANM_3	0	0	1	0	1	0	1	0	1	0	0	0	0	1	0	0	0	0	0
4	Subcentre_4	ANM_4	0	3	3	1	7	3	0	0	3	3	0	0	3	1	0	0	0	0	0
5	Subcentre_5	ANM_5	0	2	2	0	4	0	2	0	2	0	0	0	0	1	0	0	0	0	0
6	Subcentre_6	ANM_6	0	2	3	0	5	1	0	0	1	1	0	0	1	0	0	0	0	0	0
7	Subcentre_7	ANM_7	0	0	1	0	1	0	1	0	1	0	0	0	0	0	0	0	0	0	0
8	Subcentre_8	ANM_8	0	0	2	0	2	0	2	0	2	0	0	0	0	0	0	0	0	0	0
9	Subcentre_9	ANM_9	0	0	2	0	2	0	2	0	2	0	0	0	0	1	0	0	0	0	0
10	Subcentre_10	ANM_10	0	2	1	0	3	2	0	0	2	2	0	0	2	1	1	0	0	0	0
11	Subcentre_11	ANM_11	0	2	1	0	3	0	1	0	1	0	0	0	0	0	0	0	0	0	0
12	Subcentre_12	ANM_12	0	1	0	0	1	1	0	0	1	1	0	0	1	0	0	0	0	0	0
13	Subcentre_13	ANM_13	0	2	1	0	3	2	1	0	3	2	0	0	2	0	0	0	0	0	0
14	Subcentre_14	ANM_14	0	4	2	0	6	3	2	0	5	3	0	0	3	3	0	0	0	0	0
15	Subcentre_15	ANM_15	0	1	0	0	1	1	0	0	1	1	0	0	1	0	0	0	0	0	0
16	Subcentre_16	ANM_16	0	1	1	0	2	0	1	0	1	0	0	0	0	1	0	0	0	0	0
17	Subcentre_17	ANM_17	0	0	2	0	2	0	2	0	2	0	1	0	1	2	0	0	0	0	0
18	Subcentre_18	ANM_18	0	1	6	1	8	1	3	1	5	1	0	0	1	5	0	0	0	0	0
19	Subcentre_19	ANM_19	1	2	4	0	7	0	2	0	2	0	0	0	0	8	0	0	0	0	0
20	Subcentre_20	ANM_20	0	1	1	0	2	1	1	0	2	1	0	0	1	2	0	0	0	0	0
21	Subcentre_21	ANM_21	1	0	2	0	3	0	2	0	2	0	0	0	0	2	0	0	0	0	0
22	Subcentre_22	ANM_22	0	0	0	0	0	0	0	0	0	0	0	0	0	0	0	0	0	0	0
23	Subcentre_23	ANM_23	0	1	0	0	1	1	0	0	1	1	0	0	1	1	0	0	0	0	0
24	Subcentre_24	ANM_24	0	5	1	0	6	4	1	0	5	3	0	0	3	2	0	0	0	0	0
25	Subcentre_25	ANM_25	0	0	1	0	1	0	1	0	1	0	0	0	0	1	0	0	0	0	0
26	Subcentre_26	ANM_26	0	1	3	0	4	1	0	0	1	1	0	0	1	0	0	0	0	0	0
27							0				0				0
28							0				0				0
29							0				0				0
30							0				0				0
31							0				0				0
32							0				0				0
33							0				0				0
34							0				0				0
35							0				0				0
36							0				0				0
37							0				0				0
38							0				0				0
39							0				0				0
40							0				0				0
	Block Total		2	31	46	2	81	21	27	1	49	20	1	0	21	35	1	0	0	0	0	0	0	0

## Sheet: Jul_16
Monthly Block Report (Suraksha)
S.No.	Subcentre No.	ANM No.	Number of outcomes reported					No. of tablets distributed to PW those who delivered				No. of PW consumed this tablet				No. of tablets taken back from PW	Number of Adverse Effects	No. of Refered Cases	Causes of Refferal		Remarks (Description of Outcome)	Details of incentive
			Abortion	Home	Institution	Transit	Total	Home	Institution	Transit	Total	Home	Institution	Transit	Total				No. of PPH Cases reported	No. of Others Cases		Total Inccentive for this month		Total
a	b	c	d	e	f	g	h	i	j	k	l	m	n	o	p	q	r	s	t	u	v	@100 (x)	@200 (y)	z
1	Subcentre_1	ANM_1	0	1	3	0	4	1	3	0	4	1	0	0	1	2	0	0	0	0
2	Subcentre_2	ANM_2	1	3	4	0	8	2	2	0	4	2	0	0	2	2	0	0	0	0
3	Subcentre_3	ANM_3	1	0	0	0	1	0	0	0	0	0	0	0	0	0	0	0	0	0
4	Subcentre_4	ANM_4	0	4	5	1	10	4	2	1	7	3	0	1	4	3	0	0	0	0
5	Subcentre_5	ANM_5	0	0	2	0	2	0	2	0	2	0	0	0	0	2	0	0	0	0
6	Subcentre_6	ANM_6	0	1	8	0	9	1	5	0	6	0	0	0	0	4	0	0	0	0
7	Subcentre_7	ANM_7	0	1	2	0	3	1	2	0	3	1	0	0	1	2	0	0	0	0
8	Subcentre_8	ANM_8	0	0	3	0	3	0	1	0	1	0	0	0	0	1	0	0	0	0
9	Subcentre_9	ANM_9	0	0	1	0	1	0	0	0	0	0	0	0	0	0	0	0	0	0
10	Subcentre_10	ANM_10	0	0	2	0	2	0	1	0	1	0	0	0	0	1	0	0	0	0
11	Subcentre_11	ANM_11	0	1	3	0	4	1	2	0	3	1	0	0	1	2	0	0	0	0
12	Subcentre_12	ANM_12	0	2	1	0	3	2	1	0	3	2	0	0	2	1	0	0	0	0
13	Subcentre_13	ANM_13	1	3	3	0	7	1	2	0	3	1	0	0	1	2	0	0	0	0
14	Subcentre_14	ANM_14	0	8	1	0	9	6	1	0	7	6	0	0	6	1	0	0	0	0
15	Subcentre_15	ANM_15	0	3	2	0	5	3	2	0	5	3	0	0	3	2	0	0	0	0
16	Subcentre_16	ANM_16	0	3	1	0	4	0	1	0	1	0	0	0	0	1	0	0	0	0
17	Subcentre_17	ANM_17	0	1	2	0	3	0	1	0	1	0	0	0	0	1	0	0	0	0
18	Subcentre_18	ANM_18	0	5	4	0	9	5	2	0	7	4	0	0	4	2	1	0	0	0
19	Subcentre_19	ANM_19	0	1	4	0	5	1	1	0	2	1	0	0	1	1	0	0	0	0
20	Subcentre_20	ANM_20	0	0	1	0	1	0	1	0	1	0	0	0	0	1	0	0	0	0
21	Subcentre_21	ANM_21	0	0	3	0	3	0	2	0	2	0	0	0	0	2	0	0	0	0
22	Subcentre_22	ANM_22	0	1	0	0	1	1	0	0	1	1	0	0	1	0	0	0	0	0
23	Subcentre_23	ANM_23	0	3	1	0	4	1	1	0	2	1	0	0	1	1	0	0	0	0
24	Subcentre_24	ANM_24	0	7	2	0	9	5	2	0	7	5	0	0	5	2	2	0	0	0
25	Subcentre_25	ANM_25	0	0	1	0	1	0	0	0	0	0	0	0	0	0	0	0	0	0
26	Subcentre_26	ANM_26	0	5	2	0	7	4	1	0	5	4	0	0	4	1	0	0	0	0
27							0				0				0
28							0				0				0
29							0				0				0
30							0				0				0
31							0				0				0
32							0				0				0
33							0				0				0
34							0				0				0
35							0				0				0
36							0				0				0
37							0				0				0
38							0				0				0
39							0				0				0
40							0				0				0
	Block Total		3	53	61	1	118	39	38	1	78	36	0	1	37	37	3	0	0	0	0	0	0	0

## Sheet: Aug_16
Monthly Block Report (Suraksha)
S.No.	Subcentre No.	ANM No.	Number of outcomes reported					No. of tablets distributed to PW those who delivered				No. of PW consumed this tablet				No. of tablets taken back from PW	Number of Adverse Effects	No. of Refered Cases	Causes of Refferal		Remarks (Description of Outcome)	Details of incentive
			Abortion	Home	Institution	Transit	Total	Home	Institution	Transit	Total	Home	Institution	Transit	Total				No. of PPH Cases reported	No. of Others Cases		Total Inccentive for this month		Total
a	b	c	d	e	f	g	h	i	j	k	l	m	n	o	p	q	r	s	t	u	v	@100 (x)	@200 (y)	z
1	Subcentre_1	ANM_1	0	2	0	0	2	2	0	0	2	2	0	0	2	0	0	0	0	0
2	Subcentre_2	ANM_2	0	2	4	0	6	2	3	0	5	2	0	0	2	3	0	0	0	0
3	Subcentre_3	ANM_3	1	0	2	0	3	0	2	0	2	0	0	0	0	2	0	0	0	0
4	Subcentre_4	ANM_4	0	7	5	0	12	7	5	0	12	5	0	0	5	5	0	0	0	0
5	Subcentre_5	ANM_5	0	1	0	0	1	1	0	0	1	1	0	0	1	0	0	0	0	0
6	Subcentre_6	ANM_6	0	0	2	0	2	0	2	0	2	0	0	0	0	1	0	0	0	0
7	Subcentre_7	ANM_7	0	2	0	0	2	2	0	0	2	2	0	0	2	0	0	0	0	0
8	Subcentre_8	ANM_8	0	2	4	0	6	2	2	0	4	2	0	0	2	2	0	0	0	0
9	Subcentre_9	ANM_9	0	3	5	0	8	3	4	0	7	3	0	0	3	4	0	0	0	0
10	Subcentre_10	ANM_10	0	0	5	0	5	0	5	0	5	0	0	0	0	5	0	0	0	0
11	Subcentre_11	ANM_11	0	4	2	1	7	4	2	0	6	4	0	0	4	2	0	0	0	0
12	Subcentre_12	ANM_12	0	4	3	0	7	2	3	0	5	2	0	0	2	3	0	0	0	0
13	Subcentre_13	ANM_13	0	0	2	0	2	0	1	0	1	0	0	0	0	1	0	0	0	0
14	Subcentre_14	ANM_14	0	3	4	0	7	3	3	0	6	3	0	0	3	3	0	0	0	0
15	Subcentre_15	ANM_15	0	2	3	0	5	2	2	0	4	2	0	0	2	2	0	0	0	0
16	Subcentre_16	ANM_16	0	3	6	0	9	3	5	0	8	3	0	0	3	4	0	0	0	0
17	Subcentre_17	ANM_17	0	0	6	0	6	0	2	0	2	0	0	0	0	2	0	0	0	0
18	Subcentre_18	ANM_18	0	4	5	0	9	4	5	0	9	4	0	0	4	5	0	0	0	0
19	Subcentre_19	ANM_19	0	4	3	1	8	4	3	0	7	4	1	0	5	3	0	0	0	0
20	Subcentre_20	ANM_20	0	1	2	0	3	1	2	0	3	1	0	0	1	2	0	0	0	0
21	Subcentre_21	ANM_21	0	0	3	0	3	0	1	0	1	0	0	0	0	1	0	0	0	0
22	Subcentre_22	ANM_22	0	1	0	0	1	1	0	0	1	0	0	0	0	1	0	0	0	0
23	Subcentre_23	ANM_23	0	4	1	0	5	4	1	0	5	4	0	0	4	1	0	0	0	0
24	Subcentre_24	ANM_24	0	5	6	0	11	5	4	0	9	5	0	0	5	4	1	0	0	0
25	Subcentre_25	ANM_25	0	2	3	0	5	2	0	0	2	1	0	0	1	1	0	0	0	0
26	Subcentre_26	ANM_26	0	3	6	0	9	2	4	0	6	2	0	0	2	4	0	0	0	0
27							0				0				0
28							0				0				0
29							0				0				0
30							0				0				0
31							0				0				0
32							0				0				0
33							0				0				0
34							0				0				0
35							0				0				0
36							0				0				0
37							0				0				0
38							0				0				0
39							0				0				0
40							0				0				0
	Block Total		1	59	82	2	144	56	61	0	117	52	1	0	53	61	1	0	0	0	0	0	0	0

## Sheet: Sep_16
Monthly Block Report (Suraksha)
S.No.	Subcentre No.	ANM No.	Number of outcomes reported					No. of tablets distributed to PW those who delivered				No. of PW consumed this tablet				No. of tablets taken back from PW	Number of Adverse Effects	No. of Refered Cases	Causes of Refferal		Remarks (Description of Outcome)	Details of incentive
			Abortion	Home	Institution	Transit	Total	Home	Institution	Transit	Total	Home	Institution	Transit	Total				No. of PPH Cases reported	No. of Others Cases		Total Inccentive for this month		Total
a	b	c	d	e	f	g	h	i	j	k	l	m	n	o	p	q	r	s	t	u	v	@100 (x)	@200 (y)	z
1	Subcentre_1	ANM_1	0	0	4	0	4	0	2	0	2	0	0	0	0	2	0	0	0	0
2	Subcentre_2	ANM_2	0	1	1	0	2	1	0	0	1	1	0	0	1	0	0	0	0	0
3	Subcentre_3	ANM_3	0	0	2	0	2	0	2	0	2	0	0	0	0	2	0	0	0	0
4	Subcentre_4	ANM_4	0	5	7	0	12	4	7	0	11	4	0	0	4	5	0	0	0	0
5	Subcentre_5	ANM_5	0	0	0	0	0	0	0	0	0	0	0	0	0	0	0	0	0	0
6	Subcentre_6	ANM_6	0	1	4	0	5	1	3	0	4	1	0	0	1	3	0	0	0	0
7	Subcentre_7	ANM_7	0	0	0	0	0	0	0	0	0	0	0	0	0	0	0	0	0	0
8	Subcentre_8	ANM_8	0	3	2	0	5	3	1	0	4	2	0	0	2	2	0	0	0	0
9	Subcentre_9	ANM_9	0	1	1	0	2	1	1	0	2	1	0	0	1	1	0	0	0	0
10	Subcentre_10	ANM_10	0	1	4	0	5	1	4	0	5	1	0	0	1	4	0	0	0	0
11	Subcentre_11	ANM_11	0	7	1	0	8	7	0	0	7	6	0	0	6	1	1	0	0	0
12	Subcentre_12	ANM_12	0	3	1	0	4	3	1	0	4	3	0	0	3	1	0	0	0	0
13	Subcentre_13	ANM_13	0	3	8	0	11	3	4	0	7	3	0	0	3	4	0	0	0	0
14	Subcentre_14	ANM_14	0	3	2	0	5	3	2	0	5	3	0	0	3	1	0	0	0	0
15	Subcentre_15	ANM_15	0	1	4	0	5	1	4	0	5	1	0	0	1	4	0	0	0	0
16	Subcentre_16	ANM_16	0	6	4	0	10	6	4	0	10	6	0	0	6	2	0	0	0	0
17	Subcentre_17	ANM_17	0	0	2	0	2	0	0	0	0	0	0	0	0	0	0	0	0	0
18	Subcentre_18	ANM_18	0	0	4	0	4	0	2	0	2	0	0	0	0	2	0	0	0	0
19	Subcentre_19	ANM_19	0	4	5	0	9	4	3	0	7	4	0	0	4	3	0	0	0	0
20	Subcentre_20	ANM_20	0	0	1	0	1	0	1	0	1	0	0	0	0	1	0	0	0	0
21	Subcentre_21	ANM_21	0	1	1	0	2	0	1	0	1	0	0	0	0	1	0	0	0	0
22	Subcentre_22	ANM_22	0	0	1	0	1	0	1	0	1	0	0	0	0	1	0	0	0	0
23	Subcentre_23	ANM_23	0	2	3	1	6	2	0	1	3	2	0	1	3	0	0	0	0	0
24	Subcentre_24	ANM_24	0	2	5	0	7	2	0	0	2	2	0	0	2	0	1	0	0	0
25	Subcentre_25	ANM_25	0	4	5	0	9	4	1	0	5	4	0	0	4	1	0	0	0	0
26	Subcentre_26	ANM_26	0	2	4	0	6	2	3	0	5	2	0	0	2	3	0	0	0	0
27							0				0				0
28							0				0				0
29							0				0				0
30							0				0				0
31							0				0				0
32							0				0				0
33							0				0				0
34							0				0				0
35							0				0				0
36							0				0				0
37							0				0				0
38							0				0				0
39							0				0				0
40							0				0				0
	Block Total		0	50	76	1	127	48	47	1	96	46	0	1	47	44	2	0	0	0	0	0	0	0

## Sheet: Oct_16
Monthly Block Report (Suraksha)
S.No.	Subcentre No.	ANM No.	Number of outcomes reported					No. of tablets distributed to PW those who delivered				No. of PW consumed this tablet				No. of tablets taken back from PW	Number of Adverse Effects	No. of Refered Cases	Causes of Refferal		Remarks (Description of Outcome)	Details of incentive
			Abortion	Home	Institution	Transit	Total	Home	Institution	Transit	Total	Home	Institution	Transit	Total				No. of PPH Cases reported	No. of Others Cases		Total Inccentive for this month		Total
a	b	c	d	e	f	g	h	i	j	k	l	m	n	o	p	q	r	s	t	u	v	@100 (x)	@200 (y)	z
1	Subcentre_1	ANM_1	0	2	0	1	3	2	0	1	3	2	0	1	3	0	0
2	Subcentre_2	ANM_2	0	0	2	0	2	0	2	0	2	0	0	0	0	2	0
3	Subcentre_3	ANM_3	0	1	0	0	1	1	0	0	1	1	0	0	1	0	0
4	Subcentre_4	ANM_4	0	2	5	0	7	2	5	0	7	2	0	0	2	4	0
5	Subcentre_5	ANM_5	0	4	1	1	6	3	1	1	5	3	0	1	4	1	0
6	Subcentre_6	ANM_6	0	0	3	0	3	0	3	0	3	0	0	0	0	3	0
7	Subcentre_7	ANM_7	0	2	0	0	2	2	0	0	2	2	0	0	2	0	0
8	Subcentre_8	ANM_8	0	0	2	0	2	0	2	0	2	0	0	0	0	2	0
9	Subcentre_9	ANM_9	0	1	0	0	1	1	0	0	1	1	0	0	1	0	0
10	Subcentre_10	ANM_10	0	1	2	0	3	1	2	0	3	1	0	0	1	2	0
11	Subcentre_11	ANM_11	0	2	3	0	5	2	3	0	5	2	0	0	2	3	0
12	Subcentre_12	ANM_12	0	1	1	0	2	0	1	0	1	0	0	0	0	1	0
13	Subcentre_13	ANM_13	0	2	1	0	3	2	1	0	3	2	0	0	2	1	0
14	Subcentre_14	ANM_14	0	0	3	0	3	0	3	0	3	0	0	0	0	3	0
15	Subcentre_15	ANM_15	0	2	0	0	2	2	0	0	2	2	0	0	2	0	0
16	Subcentre_16	ANM_16	0	2	3	0	5	1	3	0	4	1	0	0	1	3	0
17	Subcentre_17	ANM_17	0	0	4	0	4	0	4	0	4	0	0	0	0	4	0
18	Subcentre_18	ANM_18	0	4	5	1	10	4	3	1	8	3	0	1	4	4	0
19	Subcentre_19	ANM_19	0	1	4	0	5	1	1	0	2	1	0	0	1	1	0
20	Subcentre_20	ANM_20	0	2	1	0	3	2	1	0	3	2	0	0	2	1	1
21	Subcentre_21	ANM_21	0	0	0	0	0	0	0	0	0	0	0	0	0	0	0
22	Subcentre_22	ANM_22	0	2	1	0	3	2	1	0	3	2	0	0	2	1	0
23	Subcentre_23	ANM_23	0	0	2	0	2	0	2	0	2	0	0	0	0	2	1
24	Subcentre_24	ANM_24	0	1	5	0	6	1	3	0	4	1	0	0	1	3	0
25	Subcentre_25	ANM_25	0	2	0	0	2	2	0	0	2	2	0	0	2	0	0
26	Subcentre_26	ANM_26	0	1	4	0	5	1	2	0	3	1	0	0	1	2	0
27							0				0				0
28							0				0				0
29							0				0				0
30							0				0				0
31							0				0				0
32							0				0				0
33							0				0				0
34							0				0				0
35							0				0				0
36							0				0				0
37							0				0				0
38							0				0				0
39							0				0				0
40							0				0				0
	Block Total		0	35	52	3	90	32	43	3	78	31	0	3	34	43	2	0	0	0	0	0	0	0

## Sheet: Nov_16
Monthly Block Report (Suraksha)
S.No.	Subcentre No.	ANM No.	Number of outcomes reported					No. of tablets distributed to PW those who delivered				No. of PW consumed this tablet				No. of tablets taken back from PW	Number of Adverse Effects	No. of Refered Cases	Causes of Refferal		Remarks (Description of Outcome)	Details of incentive
			Abortion	Home	Institution	Transit	Total	Home	Institution	Transit	Total	Home	Institution	Transit	Total				No. of PPH Cases reported	No. of Others Cases		Total Inccentive for this month		Total
a	b	c	d	e	f	g	h	i	j	k	l	m	n	o	p	q	r	s	t	u	v	@100 (x)	@200 (y)	z
1	Subcentre_1	ANM_1	0	0	0	0	0	0	0	0	0	0	0	0	0	0	0
2	Subcentre_2	ANM_2	0	0	1	0	1	1	1	0	2	1	0	0	1	1	0
3	Subcentre_3	ANM_3	0	0	0	0	0	0	0	0	0	0	0	0	0	0	0
4	Subcentre_4	ANM_4	0	6	4	0	10	5	2	0	7	5	0	0	5	2	0
5	Subcentre_5	ANM_5	0	0	3	0	3	2	3	0	5	2	0	0	2	3	0
6	Subcentre_6	ANM_6	1	2	2	0	5	2	2	0	4	2	0	0	2	2	0
7	Subcentre_7	ANM_7	0	4	0	0	4	0	0	0	0	0	0	0	0	0	0
8	Subcentre_8	ANM_8	0	1	1	0	2	1	1	0	2	1	0	0	1	1	0
9	Subcentre_9	ANM_9	0	1	0	0	1	0	0	0	0	0	0	0	0	0	0
10	Subcentre_10	ANM_10	0	0	3	0	3	2	3	0	5	2	0	0	2	3	0
11	Subcentre_11	ANM_11	0	1	1	0	2	1	1	0	2	1	0	0	1	1	0
12	Subcentre_12	ANM_12	0	1	2	0	3	2	0	0	2	2	0	0	2	0	0
13	Subcentre_13	ANM_13	0	1	0	0	1	0	0	0	0	0	0	0	0	0	0
14	Subcentre_14	ANM_14	0	0	0	0	0	0	0	0	0	0	0	0	0	0	0
15	Subcentre_15	ANM_15	0	0	0	0	0	0	0	0	0	0	0	0	0	0	0
16	Subcentre_16	ANM_16	0	2	0	0	2	0	0	0	0	0	0	0	0	0	0
17	Subcentre_17	ANM_17	0	0	0	0	0	0	0	0	0	0	0	0	0	0	0
18	Subcentre_18	ANM_18	0	4	2	0	6	2	2	0	4	2	0	0	2	2	0
19	Subcentre_19	ANM_19	0	1	3	0	4	3	3	0	6	3	0	0	3	3	0
20	Subcentre_20	ANM_20	0	0	0	0	0	0	0	0	0	0	0	0	0	0	0
21	Subcentre_21	ANM_21	0	0	0	0	0	0	0	0	0	0	0	0	0	0	0
22	Subcentre_22	ANM_22	0	1	0	0	1	0	0	0	0	0	0	0	0	0	0
23	Subcentre_23	ANM_23	0	1	3	0	4	1	3	0	4	1	0	0	1	3	0
24	Subcentre_24	ANM_24	0	3	2	0	5	2	2	0	4	2	0	0	2	2	0
25	Subcentre_25	ANM_25	0	0	0	0	0	0	0	0	0	0	0	0	0	0	0
26	Subcentre_26	ANM_26	0	1	1	0	2	1	1	0	2	1	0	0	1	1	0
27			0				0				0				0
28			0				0				0				0
29			0				0				0				0
30			0				0				0				0
31			0				0				0				0
32			0				0				0				0
33			0				0				0				0
34			0				0				0				0
35			0				0				0				0
36			0				0				0				0
37			0				0				0				0
38			0				0				0				0
39			0				0				0				0
40			0				0				0				0
	Block Total		1	30	28	0	59	25	24	0	49	25	0	0	25	24	0	0	0	0	0	0	0	0

## Sheet: Dec_16
Monthly Block Report (Suraksha)
S.No.	Subcentre No.	ANM No.	Number of outcomes reported					No. of tablets distributed to PW those who delivered				No. of PW consumed this tablet				No. of tablets taken back from PW	Number of Adverse Effects	No. of Refered Cases	Causes of Refferal		Remarks (Description of Outcome)	Details of incentive
			Abortion	Home	Institution	Transit	Total	Home	Institution	Transit	Total	Home	Institution	Transit	Total				No. of PPH Cases reported	No. of Others Cases		Total Inccentive for this month		Total
a	b	c	d	e	f	g	h	i	j	k	l	m	n	o	p	q	r	s	t	u	v	@100 (x)	@200 (y)	z
1	Subcentre_1	ANM_1	0	0	1	0	1	0	1	0	1	0	0	0	0	1	0
2	Subcentre_2	ANM_2	0	0	5	0	5	0	5	0	5	0	0	0	0	4	0
3	Subcentre_3	ANM_3	0	3	0	0	3	3	0	0	3	3	0	0	3	0	0
4	Subcentre_4	ANM_4	0	2	4	0	6	2	3	0	5	2	0	0	2	3	0
5	Subcentre_5	ANM_5	0	2	1	0	3	2	1	0	3	2	0	0	2	1	1
6	Subcentre_6	ANM_6	0	2	1	0	3	2	1	0	3	2	0	0	2	1	0
7	Subcentre_7	ANM_7	0	5	0	0	5	5	0	0	5	5	0	0	5	0	0
8	Subcentre_8	ANM_8	0	1	0	0	1	1	0	0	1	1	0	0	1	0	0
9	Subcentre_9	ANM_9	0	4	1	0	5	4	1	0	5	4	0	0	4	1	0
10	Subcentre_10	ANM_10	0	3	0	0	3	3	0	0	3	3	0	0	3	0	0
11	Subcentre_11	ANM_11	0	2	4	0	6	2	2	0	4	2	0	0	2	2	0
12	Subcentre_12	ANM_12	0	0	0	0	0	0	0	0	0	0	0	0	0	0	0
13	Subcentre_13	ANM_13	0	3	1	0	4	3	1	0	4	3	0	0	3	1	0
14	Subcentre_14	ANM_14	0	0	0	0	0	0	0	0	0	0	0	0	0	0	0
15	Subcentre_15	ANM_15	0	0	0	0	0	0	0	0	0	0	0	0	0	0	0
16	Subcentre_16	ANM_16	0	3	2	0	5	3	2	0	5	3	0	0	3	2	0
17	Subcentre_17	ANM_17	0	0	1	0	1	0	1	0	1	0	0	0	0	1	0
18	Subcentre_18	ANM_18	0	4	10	0	14	3	4	0	7	3	0	0	3	4	0
19	Subcentre_19	ANM_19	0	3	4	0	7	3	2	0	5	3	0	0	3	2	0
20	Subcentre_20	ANM_20	0	0	1	0	1	0	1	0	1	0	0	0	0	1	0
21	Subcentre_21	ANM_21	0	1	3	0	4	1	3	0	4	1	0	0	1	3	1
22	Subcentre_22	ANM_22	0	0	0	0	0	0	0	0	0	0	0	0	0	0	0
23	Subcentre_23	ANM_23	0	2	1	0	3	2	1	0	3	2	0	0	2	1	0
24	Subcentre_24	ANM_24	0	5	2	0	7	4	2	0	6	4	0	0	4	2	0
25	Subcentre_25	ANM_25	0	0	2	0	2	0	2	0	2	0	0	0	0	2	0
26	Subcentre_26	ANM_26	0	2	6	0	8	2	3	0	5	2	0	0	2	3	0
27							0				0				0
28							0				0				0
29							0				0				0
30							0				0				0
31							0				0				0
32							0				0				0
33							0				0				0
34							0				0				0
35							0				0				0
36							0				0				0
37							0				0				0
38							0				0				0
39							0				0				0
40							0				0				0
	Block Total		0	47	50	0	97	45	36	0	81	45	0	0	45	35	2	0	0	0	0	0	0	0

[truncated: 12 more sheets: Jan_17, Feb_17, Mar_17, Apr_17, May_17, Last_Month, Cumulative data, Subcentre Wise, Program Indicators Cumulative, Charts, SOP, Dropdowns]
